# Supplementary material for: STAG1: Bridging the Gap Between Cohesin Complex and Epigenetic Machinery
Source: Genes (Basel). 2026 Apr 18;17(4):483. doi: 10.3390/genes17040483 (PMC13115655; doi:10.3390/genes17040483)
Supplement: Supplementary file 1 [file genes-17-00483-s001.zip]

Archive with 1 entries (1 files):
- genes-4190013-supplementary.ods
