# Supplementary material for: STAG1: Bridging the Gap Between Cohesin Complex and Epigenetic Machinery
Source: Genes (Basel). 2026 Apr 18;17(4):483. doi: 10.3390/genes17040483 (PMC13115655; doi:10.3390/genes17040483)
Supplement: Supplementary file 1 [file genes-17-00483-s001.zip › genes-4190013-supplementary.ods]

## Sheet: Supplementary_material_clinical
ID	STAG1	AA	(NM_005862.2)	Inher.	Zig.	Effect	Domain	Prenatal	Sex	Age	SGA	Hypotonia	Feeding diff.	GERD	DD	ID	ASD	Beh. Abn.	EEG abn./ Seiz.	Brain MRI abn.	Specify MRI abn.	Neur. abn.	Specify other neurological abn.	Eye abn.	Specify eye	Ear abn.	Specify ear	HC	Height	Weight	Hyperlax.	Hand/Foot abn.	Specify hand/foot abn.	Muscoloskel. Abn.	Specify skel abn.	Heart abn.	Specify Heart abn.	Other GU abn.	Specify GU abn.	Criptorch.	Constipation	Sleep dis.	Endoc. Abn.	Specify endorc. Abn.	Rec. Inf.	Hypertr.	Teeth abn.	Specify teeth abn.	Other
Seymour et al., 2024	17T>G	6	(p.Leu6*)	dn	het	LOF	No	Unremarkable	NA	NA	N	N	N	N	Y	Y	N	N	N	N		N		N		Y	Low- set and malformed ears	NORM	SHORT STATURE	POOR GROWTH	N	N		N		N		N		N	N	N	N		Y	Y	N		N
Present case	89_90delAG	30	p.(Glu30Glyfs*18)	dn	het	LOF	no	Unremarkable	F	10	N	N	N	N	Y	Y	N	Y	N	N		N		Y	hyperopia	N		MACROC	NORM	OBESITY	N	Y	carpal bone shortening.	N		N		N		N	N	N	N		N	Y	N		Y
Jiang et al, 2025	500dup	168	Gly168TrpfsTer13	dn	het	LOF	STAG	Unremarkable	M	3	N	N	N	N	Y	NA	NA	NA	NA	N		N		N		N		NORM	SHORT STATURE	POOR GROWTH	N	N		N		N		N		N	N	N	N		N	N	N		N
Lehalle et al., Pt 7	641A>G	214	(p.Gln214Arg)	dn	het	MISS	STAG	Unremarkable	M	9	N	N	N	N	Y	Y	N	N	N	N		N		N		Y	recurrent otitis	NORM	NORM	NORM	N	N		N		N		N		N	N	N	N		N	N	Y	Large incisors	N
Safgren 2024	643G>A	215	(p.Val215Ile)	dn	het	MISS	STAG	Unremarkable	M	3	N	N	Y	N	Y	NA	NA	NA	N	Y	Chiari I malformations	Y	right sided Horner’s syndrome	Y	anisocoria	Y	bilateral conductive hearing loss	NA	SHORT STATURE	POOR GROWTH	N	N		N		N		N		N	N	N	Y	hypoglicemia	Y	N	N		Y
Lehalle et al., Pt 9	646A>G	216	(p.Arg216Gly)	dn	het	MISS	STAG	Unremarkable	F	5	N	N	Y	N	Y	Y	N	Y	N	N		N		N		N		NORM	NORM	NORM	Y	N		N		N		N		N	N	N	N		N	N	N		N
Lehalle et al., Pt 12	659A>G	220	(p.His220Arg)	dn	het	MISS	STAG	Unremarkable	F	8	Y	N	Y	N	Y	Y	Y	Y	Y	Y	Chiari I malformations	N		N		N		NORM	NORM	NORM	N	N		N		N		N		N	Y	Y	N		N	N	N		N
Funato et al., 2021	901C>T	301	(p.Arg301Cys)	NA	het	MISS	SCD	Intrauterine	M	3	Y	N	Y	N	Y	NA	NA	NA	N	N		Y	dextral facial palsy	N		Y	microtia, accessory ear, atresia of external auditory canal, conductive hypoacusia,	NORM	SHORT STATURE	NORM	N	N		Y		N		N		Y	N	N	N		N	N	N		N
Lehalle et al., Pt 13	997A>C	333	(p.Lys333Gln)	dn	het	MISS	SCD	Abnormal	M	3	N	Y	Y	N	Y	NA	N	N	N	N		N		N		N		NORM	NORM	NORM	N	N		N		N		N		Y	N	N	N		N	N	Y		Y
Xie et al., 2025	1027-2A>G	343	(p.Gln343Alafs*19)	dn	het	LOF	SCD	Unremarkable	F	13	N	N	N	N	Y	Y	N	Y	NA	N		N		N		N		NORM	NORM	NORM	N	N		N		N		N		N	N	N	N		N	N	N		N
Lehalle et al., Pt 15	1052T>G	351	(p.Leu351Trp)	dn	het	MISS	SCD	Unremarkable	M	15	N	N	Y	Y	Y	Y	Y	N	N	N		N		N		N		NORM	NORM	NORM	N	N		N		N		N		N	N	N	N		N	N	N		N
Lehalle et al., Pt 10	1118G>A	373	(p.Arg373Gln)	dn	het	MISS	SCD	Unremarkable	M	2	N	Y	Y	Y	Y	NA	N	N	Y	Y	Heterotopia	N		N		N		NORM	NORM	NORM	N	N		Y	Bilateral inguinal hernia	N		N		N	Y	Y	N		N	N	N		N
Yuan et al., 2019, Pt 2	1129C>T	377	(p.Arg377Cys)	dn	het	MISS	SCD	NA	M	4	N	Y	Y	N	Y	NA	NA	Y	Y	Y	NA	N		N		N		MICROCC	SHORT STATURE	NORM	N	Y	Fifth finger clinodactyly, single transverse palmar crease, 2-3 toe syndactyly	N		NA		Y	horseshoe kidney	Y	NA	NA	NA		NA	NA	N		N
Bregvadze et al., 2024	1183C>T,	395	(p.Arg395*)	dn	het	LOF	no	Unremarkable	F	3	N	N	Y	N	Y	NA	NA	NA	NA	N		N		Y	monolateral microphthalmia and loss of vision with strabismus and ptosi	N		NORM	NORM	NORM	N	Y	bilateral clubfoot, hallux valgus	Y	hallux valgus	N		N		N	N	N	N		N	N	N		N
Cipriano et al., 2024	1279G>A	427	(p.Val427Ile)	dn	het	MISS	no	Abnormal	M	9	N	N	N	N	Y	Y	N	N	N	N		N		N		N		NORM	NORM	Obesity	Y	Y	bilateral flat foot	N		N		N		N	N	N	N		N	N	Y	Microdontia	N
Cipriano et al., 2025	1279G>A	427	(p.Val427Ile)	dn	het	MISS	no	Abnormal	M	9	N	N	N	N	Y	Y	N	Y	N	N		N		N		N		NORM	NORM	Obesity	Y	Y	bilateral flat foot	N		N		N		N	N	N	N		N	N	Y	Microdontia	N
Lehalle et al., Pt 8	1433A>C	478	(p.His478Pro)	dn	het	MISS	no	Unremarkable	M	29	N	N	N	N	Y	Y	N	N	Y	Y	Brain atrophy	N		N		N		NORM	NORM	NORM	Y	Y	thin hands and feet	Y	Scoliosis	N		N		N	N	N	N		N	N	N		N
Lehalle et al., Pt 11	1460_1464dup	489	(p.Trp489Valfs*10)	dn	het	LOF	HEAT	Unremarkable	F	8	N	N	N	N	Y	Y	Y	N	N	N		N		N		N		NORM	NORM	NORM	N	N		N		N		N		N	N	N	N		N	N	N		N
Lehalle et al., Pt 16	1736dup	580	(p.Ser580Valfs*21)	dn	het	LOF	HEAT	Unremarkable	F	3	N	N	N	N	Y	Y	Y	Y	Y	N		N		N		N		NORM	NORM	NORM	N	N		N		N		N		N	N	N	N		N	N	N		N
Yuan et al., 2019, Pt 1	2009_2012del	670	(p.Asn670Ilefs*25)	dn	het	LOF	HEAT	Unremarkable	F	11	N	NA	N	N	Y	Y	NA	NA	NA	Y	Increased T2 signal in frontal and parietal white matter	NA		Y	strabismus	N		NORM	NORM	NORM	N	Y	II-III toe syndactyly, mild hallux valgus	N	limited elbow extension, muscle fatigue, joint pain	N		NA		NA	NA	N	N		N	N	N		Y
Serban et al., 2025	2116del	706	p.(Asp706Ilefs*15)	dn	het	LOF	HEAT	Unremarkable	F	8	N	N	N	N	N	Y	N	Y	N	N		Y	nocturnal enuresis	N		N		NORM	NORM	OBESITY	N	Y	Spindle fingers and brachydactyly	Y	history of multiple fractures	N		N		N	N	N	Y	precocious puberty	Y	Y	Y	caries	N
Zhang et al., 2025	2549G > A	850	(p.Gly850Asp)	dn	het	MISS	no	Unremarkable	M	4	N	N	N	N	Y	NA	NA	NA	Y	N		N		N		N		NA	TALL STATURE	NORM	N	N		N		N		N		N	N	N	N		N	N	Y		N
Di Muro et al., 2021	2769_2770del	924	(p.Ile924Serfs*8)	dn	het	LOF	no	Unremarkable	F	5	N	N	N	N	Y	NA	N	N	Y	NA		N		N		N		MICROCC	NORM	NORM	N	Y	clinodactyly of the 5th finger, fetal pads	Y	pectus excavatum	N		N		N	N	N	Y		Y	N	Y	late dental eruption	Y
Lehalle et al., Pt 14	2936A>G	979	(p.Lys979Arg)	dn	het	MISS	no	Unremarkable	F	4	N	N	Y	Y	Y	NA	N	N	N	N		N		N		N		NORM	NORM	NORM	N	N		N		N		N		N	N	N	N		N	N	N		N
Lehalle et al., Pt 4	Chr3: 136109538–136310711	p.0?	p.0?	NA	het	DEL	DEL	IUGR	M	7	Y	Y	N	N	Y	Y	Y	N	Y	Y	Global cerebral atrophy, predominant on the vermis	Y	spastic tetraparesis	Y	myopia	N		NORM	NORM	POOR GROWTH	Y	N		Y	Inguinal hernia	N		N		N	N	N	N		N	N	N		N
Lehalle et al., Pt 5A	Chr3: 136254742–136427833	p.0?	p.0?	mat	het	DEL	DEL	Unremarkable	M	6	N	N	N	N	Y	Y	N	N	N	N		N		N		N		MICROCC	NORM	NORM	N	N		N		N		N		N	N	N	N		N	N	N		N
Lehalle et al., Pt 5B	Chr3: 136254742–136427833	p.0?	p.0?	mat	het	DEL	DEL	Unremarkable	F	2	N	N	Y	NA	Y	Y	NA	NA	NA	NA		NA		NA		NA		MICROCC	NORM	NORM	NA	NA		NA		NA		NA		NA	NA	NA	NA		NA	NA	NA		NA
[truncated: 1 more columns]

## Sheet: F2G_analyses_results
Patient	Age	Suggested syndrome 1	1st suggestion is a Cps?	Suggested syndrome 2	2nd suggestion is a Cps?	Suggested syndrome 3	3rd suggestion is a Cps?	Suggested syndrome 4	4th suggestion is a Cps?	Suggested syndrome 5	5th suggestion is a Cps?	Suggested syndrome 6	6th suggestion is a Cps?	Suggested syndrome 7	7th suggestion is a Cps?	Suggested syndrome 8	8th suggestion is a Cps?	Suggested syndrome 9	9th suggestion is a Cps?	Suggested syndrome 10	10th suggestion is a Cps?	Total Cps Suggestion
Our case, photo 1	11	PWS	0	BBS	0	AS	0	Fetal valproato S.	0	SMS	1	CdL	0	Williams Beuren S	0	TBRS	1	Rett Syndrome	1	KLEFS	1
Our case, photo 2	16	AS	0	CdLs	0	SMS	1	BBS	0	Kabuki	1	PWS	0	Schaaf Yang Syndrome	0	TBRS	1	ntellectual Developmental Disorder, Nonsyndromic, X-linked	0	Williams-Beuren	0
Lehalle et al., Pt 5A	6	CdLs	0	NEDRIHF	0	Ogden	0	Malan	1	KBG	0	Chung-Jansen	1	Smith-Kingsmore	0	Holoprosencephaly	0	Arboleda-Tham	1	Schaaf-Yang	0
Lehalle et al., Pt 5B	2	Ogden	0	CdLs	0	Okur-Chung	1	Menke-hennekam	1	Smith-Magenis	1	Gaucher	0	KLEFS	1	KBG	0	Coffin-Siris	1	Gaucher	0
Lehalle et al., Pt 8	29	Noonan	0	Coffin-Siris	1	Malan	1	Kleefstra	1	MRXSL	0	BCDS1	0	Opitz-Kaveggia	0	Okur-Chung	1	Treacher Collins	0	ZTTKS	0
Lehalle et al., Pt 9	5	NEDRIHF	0	Noonan	0	Menke-Hennekam	1	Coffin-Siris	1	ZTTKS	0	MICPCH	0	Glass	0	Skraban-Deardorff	1	BPES	0	49,XXXXY	0
Lehalle et al., pt 11	8	Rett	1	Feingold	0	IDDFBA	0	MCLMR	0	Gaucher 3	0	Coffin-Siris	1	Menke-Hennekam	1	CdLs	0	Ogden	0	MR	0
Lehalle et al., pt 12	8	Malan	1	Kabuki	1	CTCF	1	Cowden	0	X fragile	0	Glass	0	Tatton-Brown	1	Phelan-Mcdermid	0	Snijders Blok-Campeau	0	IDDFBA	0
Lehalle et al., pt 13	3	CdLs	0	Ogden	0	Wiedemann-Steiner	1	Basilicata-Akhtar	0	Schuurs-Hoejimakers	0	Smith-Kingsmore	0	KBG	1	OSCS	0	Smith-Magenis	1	MPS	0
Lehalle et al., pt 14	4	Malan	1	NEDRIHF	0	MRD5	0	Coffin-Siris	1	Alagille	0	Phelan-Mcdermid	0	Glutaric Acidemia 1	0	Glass	0	GAND	0	Smith-Kingsmore	0

## Sheet: STAG1_reported_dysmorphisms
ID	STAG1	AA	(NM_005862.2)	Inher.	Zig.	Effect	Domain	Age	Hairline	Frontal bossing	Eyebrows (t=thin; T=thick; S= synophris)	Deep set eyes	Eyelashes	Hypertelorism	Palpebral fissures	Nasal root	Nasal ridge anomalies (H=high; D=depressed)	Nasal tip	Philtrum	Wide mouth	Lips	Widley spaced central incisors/teeth	High arch palate	Ears	Micrognathia	Other
Seymour et al., 2024	17T>G	6	(p.Leu6*)	dn	het	LOF	No	NA	Low anterior		T, S, arched		Long/curl eyelashes				short nose	Anteverted nostrils					-	low set, malformed
Present case	89_90delAG	30	p.(Glu30Glyfs*18)	dn	het	LOF	no	10	Low anterior and posterior hairline	-	arched	+	Long eyelashes	-	Downslanted, elongated and laterally everted palpebral fissures		D	low-hanging columella.		-		NA	NA	fleshy lobes	-
Jiang et al, 2025	500dup	168	Gly168TrpfsTer13	dn	het	LOF	STAG	3		-	-	-		-			-			-		-	-	-	-
Lehalle et al., Pt 7	641A>G	214	(p.Gln214Arg)	dn	het	MISS	STAG	9			t	+					H					large central incisor		large
Safgren 2024	643G>A	215	Val215Ile	dn	het	MISS	STAG	3	NA	NA	NA	NA	NA	NA	NA	NA	NA	NA	NA	NA	NA	NA	NA	NA	NA	NA
Lehalle et al., Pt 9	646A>G	216	(p.Arg216Gly)	dn	het	MISS	STAG	5			t	+								+	thick lips
Lehalle et al., Pt 12	659A>G	220	(p.His220Arg)	dn	het	MISS	STAG	8				+								+
Funato et al., 2021	901C>T	301	(p.Arg301Cys)	NA	het	MISS	SCD	3												+				bilateral microtia with low set ears, atresia of external auditory canal	+
Lehalle et al., Pt 13	997A>C	333	(p.Lys333Gln)	dn	het	MISS	SCD	3				+								+		+
Xie et al., 2025	1027-2A>G	343	(p.Gln343Alafs*19)	dn	het	LOF	SCD	13		NA	NA	NA		NA			NA			NA		NA	NA	NA	NA	NA
Lehalle et al., Pt 15	1052T>G	351	(p.Leu351Trp)	dn	het	MISS	SCD	15		-	-	-		-			-			-		-	NA	NA	-	-
Lehalle et al., Pt 10	1118G>A	373	(p.Arg373Gln)	dn	het	MISS	SCD	2		+					telecanthus	Broad nasal root								simplified ear helix patterns
Yuan et al., 2019, Pt 2	1129C>T	377	(p.Arg377Cys)	dn	het	MISS	SCD	4							ptosis		D						+		+
Bregvadze et al., 2024	1183C>T	395	(p.Arg395*)	dn	het	LOF	no	3			T, brushy						wide	anteverted nares					+		+	monoalteral microphthalmia large fontanelle
Cipriano et al., 2024	1279G>A	427	(p.Val427Ile)	dn	het	MISS	no	9			t	+		+			H	bulbous nasal tip	deep philtrum		pronunced Cupid’s bow					mild gengival hyperplasia
Cipriano et al., 2025	1279G>A	427	(p.Val427Ile)	dn	het	MISS	no	9			t	+		+			H	bulbous nasal tip	deep philtrum		pronunced Cupid’s bow					mild gengival hyperplasia
Lehalle et al., Pt 8	1433A>C	478	(p.His478Pro)	dn	het	MISS	no	29			t	+					H			+
Lehalle et al., Pt 11	1460_1464dup	489	(p.Trp489Valfs*10)	dn	het	LOF	HEAT	8				+								+
Lehalle et al., Pt 16	1736dup	580	(p.Ser580Valfs*21)	dn	het	LOF	HEAT	3			t									+
Yuan et al., 2019, Pt 1	2009_2012del	670	(p.Asn670Ilefs*25)	dn	het	LOF	HEAT	11					long curl eyelashes											low set ears		cleft lip/palate, cutis marmorata, blue sclera
Serban et al., 2025	2116del	706	p.(Asp706Ilefs*15)	dn	het	LOF	HEAT	8	Low posterior hairline	+	S	+						bulbous nasal tip			upper lip pilosity					short neck
Zhang et al., 2025	2549G>A	850	(p.Gly850Asp)	dn	het	LOF	no	4				+		+								+	-
Di Muro et al., 2021	2769_2770del	924	(p.Ile924Serfs*8)	dn	het	LOF	no	5		+		+						asymmetrical nasal tip				+		raised ear lobes	+
Lehalle et al., Pt 14	2936A>G	979	(p.Lys979Arg)	dn	het	MISS	no	4				+								+		+
Lehalle et al., Pt 4	Chr3: 136109538–136310711	p.0?	p.0?	NA	het	DEL	DEL	7				+								+
Lehalle et al., Pt 5A	Chr3: 136254742–136427833	p.0?	p.0?	mat	het	DEL	DEL	6				+					H			+
Lehalle et al., Pt 5B	Chr3: 136254742–136427833	p.0?	p.0?	mat	het	DEL	DEL	2			straight with medial flaring	+
